# Supplementary material for: The Leaf Essential Oil of Gynoxys buxifolia (Kunth) Cass. (Asteraceae): A Good Source of Furanoeremophilane and Bakkenolide A
Source: Plants (Basel). 2023 Mar 15;12(6):1323. doi: 10.3390/plants12061323 (PMC10053332; doi:10.3390/plants12061323)
Supplement: Supplementary file 1 [file plants-12-01323-s001.zip]

Archive with 1 entries (1 files):
- plants-2213416-SI.pdf
